# Supplementary material for: Porcine ZBED6 regulates growth of skeletal muscle and internal organs via multiple targets
Source: PLoS Genet. 2021 Oct 28;17(10):e1009862. doi: 10.1371/journal.pgen.1009862 (PMC8577783; doi:10.1371/journal.pgen.1009862)
Supplement: S1 Data — (XLSX) [file pgen.1009862.s013.xlsx]

## Sheet: qPCR of ZBED6 Fig 1E
The data were normalized to the expression of the housekeeping genes GAPDH, 18S and β-actin,we use the most stable housekeeping gene 18S as a final reference.
		ZBED6	GAPDH	△CT		△△CT	2-△△CT	Mean	SD	P
GM	WT	21.013	22.98	-1.967		-0.902	1.86865	4.42956	4.28795	0.947346
		26.319	23.485	2.834		3.899	0.0670323
		19.946	24.516	-4.57		-3.505	11.353
	ZBED6-/-	23.63	22.935	0.695	-1.066	1.76	0.295248	1.56365	1.14977
		22.157	23.221	-1.064		0.001	0.999307
		21.54	24.369	-2.829		-1.764	3.39638
		ZBED6	18S	△CT		△△CT	2-△△CT	Mean	SD	P
GM	WT	21.013	17.487	3.526		-0.712	1.63807	2.57066	2.19198	0.878167
		26.319	17.593	8.726		4.488	0.0445633
		19.946	18.3	1.646		-2.592	6.02934
	ZBED6-/-	23.63	17.152	6.478	4.23867	2.24	0.211686	1.60391	1.00672
		22.157	18.545	3.612		-0.626	1.54328
		21.54	18.914	2.626		-1.612	3.05675
		ZBED6	Actin	△CT		△△CT	2-△△CT	Mean	SEM	P
GM	WT	21.013	12.328	8.685		-0.755	1.68763	2.52181	2.09781	0.917685
		26.319	12.865	13.454		4.014	0.0618964
		19.946	13.046	6.9		-2.54	5.81589
	ZBED6-/-	23.63	12.484	11.146	9.442	1.706	0.306509	1.40295	0.854441
		22.157	12.985	9.172		-0.268	1.20414
		21.54	13.532	8.008		-1.432	2.69821
		ZBED6	GAPDH	△CT		△△CT	2-△△CT	Mean	SD	P	fold change
LD	WT	25.489	22.437	3.052		-1.496	2.8206	1.6168	0.787797	0.729385	1.05944
		24.887	20.832	4.055		-0.493	1.40737
		24.563	19.331	5.232		0.684	0.622437
	ZBED6-/-	24.923	18.655	6.268	4.54833	1.72	0.303549	1.52609	1.09497
		24.94	22.1	2.84		-1.708	3.26708
		25.748	21.211	4.537		-0.011	1.00765
		ZBED6	18S	△CT		△△CT	2-△△CT	Mean	SD	P	fold change
LD	WT	25.489	17.422	8.067		0.445	0.734584	1.0465	0.327097	0.961512	1.02504
		24.887	16.991	7.896		0.274	0.827023
		24.563	17.599	6.964		-0.658	1.57789
	ZBED6-/-	24.923	16.89	8.033	7.62167	0.411	0.752102	1.02093	0.171061
		24.94	17.442	7.498		-0.124	1.08975
		25.748	18.414	7.334		-0.288	1.22095
		ZBED6	Actin	△CT		△△CT	2-△△CT	Mean	SD	P	fold change
LD	WT	25.489	12.524	12.965		1.315	0.401925	1.07842	0.42342	0.87568	1.05638
		24.887	13.608	11.279		-0.371	1.29325
		24.563	13.536	11.027		-0.623	1.54007
	ZBED6-/-	24.923	12.984	11.939	11.65	0.289	0.818469	1.02086	0.184321
		24.94	13.685	11.255		-0.395	1.31494
		25.748	13.992	11.756		0.106	0.929161

## Sheet: wb  Fig 1F
The first three samples are WT,the last three samples are ZBED6-/-
Actin in GM			ZBED6 in GM

## Sheet: GM fibre area Fig 2E
	GM fibre area	mean	SEM	p
WT	607.94	685.209	58.3357	0.00147419
	126.63
	727.52
	1124.45
	1021.38
	822.94
	410.22
	651.26
	495.62
	356.46
	957.9
	209.42
	679
	766.14
	839.55
	489.75
	1156.82
	723.37
	797.78
	822.63
	602.6
ZBED6-/-	2094.45	1631.05	391.783
	3093.33
	2139.95
	2742.41
	2111.87
	616.847
	237.647
	11.907

## Sheet: Triglyceride data Fig 2G
Triglyceride in GM for Fig 2G
GM	WT			mean	sem	ZBED6-/-			mean	sem	p-value
Triglyceride	0.1866	0.2287	0.2763	0.230533	0.0317384	0.072	0.096	0.137	0.101667	0.023245	0.0159635

## Sheet: IGF2 in Serum Fig 3A
	sample	Serum concentrations of IGF2			mean-1	mean-2	SEM	p
WT	1	10.2921	11.419	10.5955	10.7688	9.62509	0.703892	0.0213085
	2	8.66675	9.29521	9.49025	9.15074
	3	9.42524	8.66675	8.77511	8.9557
ZBED6-/-	1	28.6582	28.2357	29.9043	28.9327	21.4288	3.18073
	2	18.6788	20.2499	19.2205	19.3831
	3	13.4994	14.1495	13.7161	13.7883
	4	28.59	26.31	26.18	27.0267
	5	18.99	17.83	17.22	18.0133

## Sheet: qPCR fig 3B
The data were normalized to the expression of the housekeeping genes GAPDH, 18S and β-actin,we use the most stable housekeeping gene 18S as a final reference.
		IGF2	GAPDH	△CT		△△CT	2-△△CT	Mean	SD	P
Heart	WT	28.64	23.761	4.879	4.71733	0.162	0.893785	1.06273	0.331268	0.0243959
		28.028	22.801	5.227		0.51	0.702222
		27.348	23.302	4.046		-0.671	1.59218
	ZBED6-/-	26.697	23.097	3.6		-1.117	2.16895	2.406	0.152798
		27.062	23.642	3.42		-1.297	2.45717
		24.804	21.461	3.343		-1.374	2.59188
		IGF2	18S	△CT		△△CT	2-△△CT	Mean	SD	P
Heart	WT	28.64	18.079	10.561	10.118	0.443	0.735603	1.02928	0.210421	0.0134069
		28.028	17.941	10.087		-0.031	1.02172
		27.348	17.642	9.706		-0.412	1.33053
	ZBED6-/-	26.697	17.922	8.775		-1.343	2.53678	2.21681	0.206309
		27.062	18.047	9.015		-1.103	2.14801
		24.804	15.661	9.143		-0.975	1.96564
		IGF2	Actin	△CT		△△CT	2-△△CT	Mean	SEM	P
Heart	WT	28.64	18.579	10.061	9.95433	0.107	0.928517	1.01725	0.168396	0.0441336
		28.028	17.816	10.212		0.258	0.836246
		27.348	17.758	9.59		-0.364	1.28699
	ZBED6-/-	26.697	18.198	8.499		-1.455	2.74157	1.9793	0.469542
		27.062	17.847	9.215		-0.739	1.66902
		24.804	15.461	9.343		-0.611	1.52732
		IGF2	GAPDH	△CT		△△CT	2-△△CT	Mean	SD	P
GM	WT	22.441	21.28	1.161	1.33467	-0.174	1.12818	1.00418	0.0782165	0.0134656
		22.912	21.45	1.462		0.127	0.915734
		23.541	22.16	1.381		0.046	0.968618
	ZBED6-/-	20.922	20.035	0.887		-0.448	1.36415	1.46516	0.118539
		22.58	21.702	0.878		-0.457	1.37268
		23.504	22.899	0.605		-0.73	1.65864
		IGF2	18S	△CT		△△CT	2-△△CT	Mean	SD	P
GM	WT	22.441	17.487	4.954	5.17133	-0.217	1.16231	1.00582	0.0974745	0.0173867
		22.912	17.593	5.319		0.148	0.902501
		23.541	18.3	5.241		0.07	0.952638
	ZBED6-/-	20.922	17.152	3.77		-1.401	2.64085	2.11148	0.408296
		22.58	18.545	4.035		-1.136	2.19771
		23.504	18.914	4.59		-0.581	1.49589
		IGF2	Actin	△CT		△△CT	2-△△CT	Mean	SD	P
GM	WT	22.441	12.155	10.286	10.2573	0.029	0.980099	1.00273	0.0673673	0.0299206
		22.912	12.536	10.376		0.119	0.920826
		23.541	13.431	10.11		-0.147	1.10726
	ZBED6-/-	20.922	11	9.922		-0.335	1.26138	1.5943	0.243131
		22.58	13.285	9.295		-0.962	1.94801
		23.504	13.901	9.603		-0.654	1.57352
		IGF2	GAPDH	△CT		△△CT	2-△△CT	Mean	SD	P
LD	WT	23.473	21.402	2.071	1.88067	-0.091	1.06511	1.23762	0.211763	0.00588214
		22.331	20.832	1.499		-0.663	1.58337
		23.281	21.209	2.072		-0.09	1.06437
	ZBED6-/-	21.009	20.655	0.354		-1.808	3.50157	3.71114	0.716878
		21.906	22.011	-0.105		-2.267	4.81321
		21.906	21.239	0.667		-1.495	2.81864
		IGF2	18S	△CT		△△CT	2-△△CT	Mean	SD	P
LD	WT	23.473	17.422	6.051	5.691	0.36	0.779165	1.02029	0.175698	0.00898004
		22.331	16.991	5.34		-0.351	1.27544
		23.281	17.599	5.682		-0.009	1.00626
	ZBED6-/-	21.009	16.89	4.119		-1.572	2.97317	3.30186	0.820967
		21.906	17.442	4.464		-1.227	2.3408
		21.906	18.414	3.492		-2.199	4.59161
		IGF2	Actin	△CT		△△CT	2-△△CT	Mean	SEM	P
LD	WT	23.473	12.524	10.949	9.80567	1.143	0.452817	1.20481	0.597235	0.0542166
		22.331	13.608	8.723		-1.083	2.11844
		23.281	13.536	9.745		-0.061	1.04319
	ZBED6-/-	21.009	12.984	8.025		-1.781	3.43664	3.38274	0.253719
		21.906	13.685	8.221		-1.585	3.00008
		21.906	13.992	7.914		-1.892	3.71149
		IGF2	GAPDH	△CT		△△CT	2-△△CT	Mean	SD	P
Liver	WT	23.677	15.219	8.458	7.776	0.682	0.623301	1.13189	0.505625	0.956606
		23.634	16.821	6.813		-0.963	1.94936
		23.239	15.182	8.057		0.281	0.82302
	ZBED6-/-	23.569	16.021	7.548		-0.228	1.17121	0.99996	0.170383
		23.616	15.983	7.633		-0.143	1.1042
		24.469	16.228	8.241		0.465	0.724471
		IGF2	18S	△CT		△△CT	2-△△CT	Mean	SD	P
Liver	WT	23.677	18.066	5.611	4.76067	0.85	0.554785	1.10057	0.391246	0.997625
		23.634	18.992	4.642		-0.119	1.08598
		23.239	19.21	4.029		-0.732	1.66094
	ZBED6-/-	23.569	18.389	5.18		0.419	0.747943	1.03102	0.225522
		23.616	19.316	4.3		-0.461	1.3765
		24.469	19.662	4.807		0.046	0.968618
		IGF2	Actin	△CT		△△CT	2-△△CT	Mean	SEM	P
Liver	WT	23.677	23.176	0.501	0.995333	-0.499	1.41323	1.08395	0.325596	0.983429
		23.634	21.792	1.842		0.842	0.55787
		23.239	22.596	0.643		-0.357	1.28076
	ZBED6-/-	23.569	22.806	0.763		-0.237	1.17854	1.04178	0.206116
		23.616	22.116	1.5		0.5	0.707107
		24.469	23.779	0.69		-0.31	1.23971
		IGF2	GAPDH	△CT		△△CT	2-△△CT	Mean	SD	P
Spleen	WT	26.112	20.717	5.395	5.74733	-0.352	1.27633	1.02328	0.18611	0.0248839
		27.934	21.774	6.16		0.413	0.75106
		26.981	21.294	5.687		-0.06	1.04247
	ZBED6-/-	25.798	21.565	4.233		-1.514	2.85601	2.62957	0.621448
		26.017	22.024	3.993		-1.754	3.37292
		26.001	20.985	5.016		-0.731	1.65979
		IGF2	18S	△CT		△△CT	2-△△CT	Mean	SD	P
Spleen	WT	26.112	18.902	7.21	7.85233	-0.642	1.56049	1.05951	0.31814	0.0456207
		27.934	19.974	7.96		0.108	0.927873
		26.981	18.594	8.387		0.535	0.690159
	ZBED6-/-	25.798	18.923	6.875		-0.977	1.96837	2.37486	0.520433
		26.017	19.854	6.163		-1.689	3.22433
		26.001	19.099	6.902		-0.95	1.93187
		IGF2	Actin	△CT		△△CT	2-△△CT	Mean	SD	P
Spleen	WT	26.112	16.61	9.502	9.983	-0.481	1.39571	1.02972	0.224668	0.0318753
		27.934	17.674	10.26		0.277	0.825305
		26.981	16.794	10.187		0.204	0.86814
	ZBED6-/-	25.798	17.723	8.075		-1.908	3.75288	2.58791	0.733419
		26.017	16.854	9.163		-0.82	1.76541
		26.001	17.185	8.816		-1.167	2.24544
		IGF2	GAPDH	△CT		△△CT	2-△△CT	Mean	SD	P
kidney	WT	24.553	20.906	3.647	3.65367	-0.007	1.00486	1.01677	0.158495	0.00342337
		23.531	19.553	3.978		0.324	0.798852
		22.367	19.031	3.336		-0.318	1.2466
	ZBED6-/-	20.924	18.955	1.969		-1.685	3.2154	3.02171	0.419813
		21.621	19.772	1.849		-1.805	3.49429
		23.929	21.511	2.418		-1.236	2.35545
		IGF2	18S	△CT		△△CT	2-△△CT	Mean	SD	P
kidney	WT	24.553	18.362	6.191	5.89867	0.292	0.816769	1.03696	0.251927	0.00904188
		23.531	17.391	6.14		0.241	0.846159
		22.367	17.002	5.365		-0.534	1.44794
	ZBED6-/-	20.924	16.781	4.143		-1.756	3.3776	2.87889	0.4015
		21.621	16.899	4.722		-1.177	2.26106
		23.929	19.614	4.315		-1.584	2.998
		IGF2	Actin	△CT		△△CT	2-△△CT	Mean	SEM	P
kidney	WT	24.553	14.874	9.679	9.62767	0.051	0.965267	1.09902	0.409953	0.0176846
		23.531	13.161	10.37		0.742	0.59791
		22.367	13.533	8.834		-0.794	1.73388
	ZBED6-/-	20.924	12.951	7.973		-1.655	3.14923	3.57247	0.467907
		21.621	14.109	7.512		-2.116	4.3349
		23.929	15.994	7.935		-1.693	3.23328
		IGF2	GAPDH	△CT		△△CT	2-△△CT	Mean	SD	P
lung	WT	26.458	17.756	8.702	8.319	0.383	0.766841	1.03898	0.257162	0.0206174
		26.986	18.512	8.474		0.155	0.898132
		25.895	18.114	7.781		-0.538	1.45196
	ZBED6-/-	25.197	17.948	7.249		-1.07	2.09943	2.06905	0.09288
		24.786	17.593	7.193		-1.126	2.18253
		24.879	17.505	7.374		-0.945	1.92519
		IGF2	18S	△CT		△△CT	2-△△CT	Mean	SD	P
lung	WT	26.458	17.756	8.702	8.45233	0.25	0.840896	1.0108	0.130303	0.0270225
		26.986	18.512	8.474		0.022	0.984866
		25.895	17.714	8.181		-0.271	1.20664
	ZBED6-/-	25.197	17.299	7.898		-0.554	1.46815	1.47184	0.0768299
		24.786	16.996	7.79		-0.662	1.58227
		24.879	16.876	8.003		-0.449	1.36509
		IGF2	Actin	△CT		△△CT	2-△△CT	Mean	SEM	P
lung	WT	26.458	13.688	12.77	12.924	-0.154	1.11265	1.00297	0.0679459	0.0102776
		26.986	13.963	13.023		0.099	0.93368
		25.895	12.916	12.979		0.055	0.962594
	ZBED6-/-	25.197	13.001	12.196		-0.728	1.65634	1.51567	0.129046
		24.786	12.523	12.263		-0.661	1.58118
		24.879	12.344	12.535		-0.389	1.30949

## Sheet: wb data Fig 3C
The first three samples are WT,the last three samples are ZBED6-/-											The first three samples are WT,the last three samples are ZBED6-/-
										Actin in liver
															IGF2 in liver
Actin in GM				IGF2 in GM
Western blot of IGF2 in GM were quantified by Iamge J									Western blot of IGF2 in liver were quantified by Iamge J
GM		actin	igf2	igf2/actin	mean	SEM	p		Liver		actin	igf2	igf2/actin	mean	SEM	p
WT	1	19349.2	15429.9	0.797444	0.858037	0.0585858	0.042063		WT	1	15319.9	21913.7	1.4304	1.18082	0.188528	0.573872
	2	23182.1	19107.4	0.824232						2	18055.3	21884.3	1.21207
	3	20149.2	19190.8	0.952434						3	13786.4	19197.5	0.9
ZBED6-/-	1	12619.6	23621.9	1.87184	1.46948	0.247237			ZBED6-/-	1	8185.98	22651.4	1	1.3728	0.335115
	2	22358.3	27726.1	1.24008						2	15660.3	18985.7	1.21235
	3	25025.4	32446.2	1.29653						3	14516	27668.2	1.90604

## Sheet: methylation Fig 3D
methylation of IGF2 in GM and liver
%	WT			mean	SEM	group	p-value	ZBED6-/-			mean	SEM	group	p-value	group
LD	0.178571	0.178571	1.07143	0.47619	0.364562			0.178571	0.714286	0.178571	0.357143	0.218737			WT_LD vs KO_LD	0.748868
Liver	12.1429	11.25	11.25	11.5476	0.364562	WT_LD vs WT_liver	1.24127e-05	5.53571	6.42857		5.98214	0.631345	KO_LD vs KO_liver	0.000806872	WT_liver vs KO_liver	0.00163075

## Sheet: qPCR fig 4E
The data were normalized to the expression of the housekeeping genes GAPDH, 18S and β-actin,we use the most stable housekeeping gene 18S as a final reference.
		CDKN1A	GAPDH	△CT		△△CT	2-△△CT	Mean	SD	P
Heart	WT	28.78	23.761	5.019	5.601	-0.582	1.49692	1.0488	0.285319	0.0143642
		28.887	22.801	6.086		0.485	0.714497
		29	23.302	5.698		0.097	0.934975
	ZBED6-/-	26.66	23.097	3.563		-2.038	4.10676	4.92584	1.8157
		27.723	23.642	4.081		-1.52	2.86791
		24.098	21.461	2.637		-2.964	7.80284
		CDKN1A	18S	△CT		△△CT	2-△△CT	Mean	SD	P
Heart	WT	28.78	18.079	10.701	11.0017	-0.299	1.23029	0.951846	0.189015	0.0106424
		28.887	17.941	10.946		0.108	0.927873
		29	17.642	11.358		0.52	0.697372
	ZBED6-/-	26.66	17.922	8.738		-2.1	4.28709	3.93549	1.09772
		27.723	18.047	9.676		-1.162	2.23767
		24.098	15.661	8.437		-2.401	5.28169
		CDKN1A	Actin	△CT		△△CT	2-△△CT	Mean	SEM	P
Heart	WT	28.78	18.579	10.201	10.838	-0.637	1.55509	1.05391	0.308796	0.0283031
		28.887	17.816	11.071		0.233	0.850864
		29	17.758	11.242		0.404	0.75576
	ZBED6-/-	26.66	18.198	8.462		-2.376	5.19096	3.91231	1.2212
		27.723	17.847	9.876		-0.962	1.94801
		24.098	15.461	8.637		-2.201	4.59798
		CDKN1A	GAPDH	△CT		△△CT	2-△△CT	Mean	SD	P
GM	WT	26.431	22.98	3.451	3.522	-0.071	1.05044	1.00192	0.0529253	0.00510833
		27.134	23.485	3.649		0.127	0.915734
		27.982	24.516	3.466		-0.056	1.03958
	ZBED6-/-	25.798	22.935	2.863		-0.659	1.57899	1.78726	0.210823
		26.017	23.221	2.796		-0.726	1.65405
		26.801	24.369	2.432		-1.09	2.12874
		CDKN1A	18S	△CT		△△CT	2-△△CT	Mean	SD	P
GM	WT	26.431	17.487	8.944	9.389	-0.445	1.36131	1.02584	0.207592	0.0380867
		27.134	17.593	9.541		0.152	0.900002
		27.982	18.3	9.682		0.293	0.816203
	ZBED6-/-	25.798	17.152	8.646		-0.61	1.52626	2.51766	0.679231
		26.017	18.545	7.472		-1.784	3.4438
		26.801	18.914	7.887		-1.369	2.58291
		CDKN1A	Actin	△CT		△△CT	2-△△CT	Mean	SD	P
GM	WT	26.431	12.328	14.103	14.436	-0.333	1.25963	1.02982	0.203493	0.0102338
		27.134	12.865	14.269		-0.167	1.12272
		27.982	13.046	14.936		0.5	0.707107
	ZBED6-/-	25.798	12.484	13.314		-1.122	2.17648	2.35609	0.179434
		26.017	12.985	13.032		-1.404	2.64634
		26.801	13.532	13.269		-1.167	2.24544
		CDKN1A	GAPDH	△CT		△△CT	2-△△CT	Mean	SD	P
LD	WT	24.978	22.437	2.541	4.17	-1.629	3.09299	1.43049	1.02697	0.374415
		25.345	20.832	4.513		0.343	0.7884
		24.787	19.331	5.456		1.286	0.410086
	ZBED6-/-	23.059	18.655	4.404		0.234	0.850274	2.59422	1.17323
		24.216	22.1	2.116		-2.054	4.15256
		23.906	21.211	2.695		-1.475	2.77984
		CDKN1A	18S	△CT		△△CT	2-△△CT	Mean	SD	P
LD	WT	24.978	17.422	7.556	7.69933	-0.143	1.1042	1.05477	0.280972	0.0371188
		25.345	16.991	8.354		0.655	0.635075
		24.787	17.599	7.188		-0.511	1.42504
	ZBED6-/-	23.059	16.89	6.169		-1.53	2.88786	3.13456	0.973068
		24.216	17.442	6.774		-0.925	1.89868
		23.906	18.414	5.492		-2.207	4.61714
		CDKN1A	Actin	△CT		△△CT	2-△△CT	Mean	SEM	P
LD	WT	24.978	12.524	12.454	11.814	0.64	0.641713	1.05796	0.295489	0.0142495
		25.345	13.608	11.737		-0.077	1.05482
		24.787	13.536	11.251		-0.563	1.47734
	ZBED6-/-	23.059	12.984	10.075		-1.739	3.33804	3.16787	0.470903
		24.216	13.685	10.531		-1.283	2.43344
		23.906	13.992	9.914		-1.9	3.73213

## Sheet: ChIP-PCR Fig 4F and Fig 5D
Fig 4F								Fig 5D
GM-IGF2		GM-CDKN1A		GM-GNAZ				liver-TSKU		liver-GNAZ

[truncated: 4 more sheets: Body weight S1B Fig, FPKM S3A and S3B Fig, qPCR S3C Fig, RNA-seq detail data]
